# Supplementary material for: Global Gender Disparities in Premature Death from Cardiovascular Disease, and Their Associations with Country Capacity for Noncommunicable Disease Prevention and Control
Source: Int J Environ Res Public Health. 2021 Oct 2;18(19):10389. doi: 10.3390/ijerph181910389 (PMC8507619; doi:10.3390/ijerph181910389)
Supplement: Supplementary file 1 [file ijerph-18-10389-s001.zip]

Archive with 1 entries (1 files):
- ijerph-1375283-supplementary.pdf
